# Supplementary material for: Antifungal activity of ETD151 against azole-susceptible and -resistant Aspergillus fumigatus clinical isolates
Source: Curr Res Microb Sci. 2025 Oct 9;9:100486. doi: 10.1016/j.crmicr.2025.100486 (PMC12552151; doi:10.1016/j.crmicr.2025.100486)
Supplement: Supplementary file 1 [file mmc1.zip]

Archive with 1 entries (1 files):
- mmc1.mp4
